# Supplementary material for: Recruitment of trimeric eIF2 by phosphatase non-catalytic subunit PPP1R15B
Source: Mol Cell. Author manuscript; Available in PMC 2024 Feb 28. (PMC7615683; doi:10.1016/j.molcel.2023.12.011)
Supplement: Table S1 [file EMS194229-supplement-Table_S1.xlsx]

## Sheet: Protein sequences
EIF2S1
MDYKDDDDKMPGLSCRFYQHKFPEVEDVVMVNVRSIAEMGAYVSLLEYNNIEGMILLSELSRRRIRSINKLIRIGRNECVVVIRVDKEKGYIDLSKRRVSPEEAIKCEDKFTKSKTVYSILRHVAEVLEYTKDEQLESLFQRTAWVFDDKYKRPGYGAYDAFKHAVSDPSILDSLDLNEDEREVLINNINRRLTPQAVKIRADIEVACYGYEGIDAVKEALRAGLNCSTENMPIKINLIAPPRYVMTTTTLERTEGLSVLSQAMAVIKEKIEEKRGVFNVQMEPKVVTDTDETELARQMERLERENAEVDGDDDAEEMEAKAED
EIF2S2
MAHHHHHHGMSGDEMIFDPTMSKKKKKKKKPFMLDEEGDTQTEETQPSETKEVEPEPTEDKDLEADEEDTRKKDASDDLDDLNFFNQKKKKKKTKKIFDIDEAEEGVKDLKIESDVQEPTEPEDDLDIMLGNKKKKKKNVKFPDEDEILEKDEALEDEDNKKDDGISFSNQTGPAWAGSERDYTYEELLNRVFNIMREKNPDMVAGEKRKFVMKPPQVVRVGTKKTSFVNFTDICKLLHRQPKHLLAFLLAELGTSGSIDGNNQLVIKGRFQQKQIENVLRRYIKEYVTCHTCRSPDTILQKDTRLYFLQCETCHSRCSVASIKTGFQAVTGKRAQLRAKAN
EIF2S3
MAGGEAGVTLGQPHLSRQDLTTLDVTKLTPLSHEVISRQATINIGTIGHVAHGKSTVVKAISGVHTVRFKNELERNITIKLGYANAKIYKLDDPSCPRPECYRSCGSSTPDEFPTDIPGTKGNFKLVRHVSFVDCPGHDILMATMLNGAAVMDAALLLIAGNESCPQPQTSEHLAAIEIMKLKHILILQNKIDLVKESQAKEQYEQILAFVQGTVAEGAPIIPISAQLKYNIEVVCEYIVKKIPVPPRDFTSEPRLIVIRSFDVNKPGCEVDDLKGGVAGGSILKGVLKVGQEIEVRPGIVSKDSEGKLMCKPIFSKIVSLFAEHNDLQYAAPGGLIGVGTKIDPTLCRADRMVGQVLGAVGALPEIFTELEISYFLLRRLLGVRTEGDKKAAKVQKLS…
R15B
GPGPISARPACSNKLIDYILGGASSDLETSSDPEGEDWDEEAEDDGFDSDSSLSDSDLEQDPEGLHLWNSFCSVDPYNPQNFTATIQTAARIVPEEPSDSEKDLSGKSDLENSSQSGSLPETPEHSSGEEDDWESSADEAESLKLWNSFCNSDDPYNPLNFKAPFQTSGENEKGCRDSKTPSESIVAISECHTLLSCKVQLLG

## Sheet: eIF2 S1 + R15B % incorporation 
			3sec	3sec	3sec	3sec	30sec	30sec	30sec	30sec	5min	5min	5min	5min	50min	50min	50min	50min
Sequence	Start	End	Theo Diff Frac Exch	Err Theo Diff Frac Exch	Valid At 0.98	Valid At 0.99	Theo Diff Frac Exch	Err Theo Diff Frac Exch	Valid At 0.98	Valid At 0.99	Theo Diff Frac Exch	Err Theo Diff Frac Exch	Valid At 0.98	Valid At 0.99	Theo Diff Frac Exch	Err Theo Diff Frac Exch	Valid At 0.98	Valid At 0.99
YKDDDDK	3	9	0.0111	0.0041	true	true	0.01	0.0049	true	true	0.004	0.0049	false	false	0.0072	0.0046	false	false
YQHKFPEVED	18	27	0.0095	0.0011	true	true	0.0048	0.0018	false	false	0.0094	0.0019	true	false	0.0165	0.004	true	true
VNVRSIAE	31	38	0.0063	0.0014	true	true	0.0242	0.0017	true	true	0.0633	0.003	true	true	0.0336	0.0061	true	true
VNVRSIAEMGA	31	41	0.0018	0.0009	false	false	0.0111	0.0017	true	true	0.0445	0.0024	true	true	0.032	0.0051	true	true
LEYNNIEG	46	53	0.0083	0.0007	true	true	0.0164	0.0015	true	true	0.014	0.0027	true	true	0.0239	0.0031	true	true
LEYNNIEGM	46	54	0.0001	0.0036	false	false	0.0144	0.0013	true	true	0.007	0.0036	false	false	0.0225	0.0033	true	true
LSELSRRRIRSINKL	57	71	0.0083	0.0048	true	true	0.0172	0.0062	true	true	0.0112	0.0072	true	true	0.022	0.0059	true	true
SRRRIRSINKL	61	71	0.0193	0.003	true	true	0.0207	0.0048	true	true	0.0141	0.0061	true	true	0.0266	0.0054	true	true
IRIGRNEC	72	79	0.0306	0.0045	true	true	0.0289	0.0056	true	true	0.0095	0.0066	true	false	0.0363	0.0049	true	true
VVVIRVDKEKG	80	90	0.0003	0.005	false	false	0.0133	0.0056	true	true	0.0168	0.006	true	true	0.0167	0.004	true	true
VVVIRVDKEKGYIDL	80	94	0.0024	0.0026	false	false	0.0062	0.0027	true	false	0.0053	0.0031	false	false	0.0113	0.0031	true	true
VVIRVDKEKG	81	90	0.0072	0.0026	true	true	0.0166	0.0028	true	true	0.0111	0.0053	true	true	0.014	0.0026	true	true
VVIRVDKEKGYIDL	81	94	0.006	0.0024	true	true	0.0106	0.004	true	true	0.0079	0.0033	true	false	0.0143	0.0033	true	true
SKRRVSPEEA	95	104	0.0527	0.0033	true	true	0.0369	0.0054	true	true	0.0334	0.0068	true	true	0.0275	0.007	true	true
AIKCEDKFTKSKTVY	104	118	0.0032	0.0004	false	false	0.0035	0.0008	false	false	0.0067	0.0006	false	false	0.0226	0.0015	true	true
IKCEDKFTKSKTVY	105	118	0.0028	0.0008	false	false	0.002	0.0007	false	false	0.006	0.0004	false	false	0.0152	0.0006	true	true
SILRHVAE	119	126	0.0116	0.003	true	true	0.0027	0.0013	false	false	0.0055	0.001	false	false	0.0054	0.0015	false	false
YTKDEQL	130	136	0.0144	0.0034	true	true	0.0113	0.004	true	true	0.0175	0.0063	true	true	0.0257	0.0048	true	true
QRTAWVF	141	147	0.0011	0.0021	false	false	-0.0004	0.0042	false	false	0.0086	0.0031	true	false	0.0041	0.0055	false	false
DDKYKRPGYGAY	148	159	0.013	0.0025	true	true	0.0228	0.0026	true	true	0.0203	0.0041	true	true	0.0243	0.0049	true	true
YDAFKHAVSDPSIL	159	172	0.0181	0.0017	true	true	-0.0009	0.0037	false	false	0.0006	0.0013	false	false	0.0045	0.0024	false	false
DSLDLNE	173	179	0.016	0.0013	true	true	0.0166	0.0038	true	true	0.0197	0.0045	true	true	0.0272	0.0041	true	true
NEDEREVL	178	185	0.0081	0.0016	true	true	0.005	0.0013	false	false	0.0142	0.0019	true	true	0.014	0.0033	true	true
VLINNINRRLTPQAVKIRA	184	202	0.036	0.0008	true	true	0.0566	0.0012	true	true	0.0787	0.0024	true	true	0.0385	0.0038	true	true
INNINRRLTPQAVKIRA	186	202	0.04	0.0013	true	true	0.0594	0.0019	true	true	0.0816	0.0033	true	true	0.0347	0.0043	true	true
INNINRRLTPQAVKIRADIE	186	205	0.0305	0.001	true	true	0.0486	0.0014	true	true	0.0667	0.0022	true	true	0.033	0.004	true	true
NNINRRLTPQAVKIRA	187	202	0.0381	0.0016	true	true	0.0553	0.001	true	true	0.0815	0.0042	true	true	0.036	0.0063	true	true
AVKEALRAGL	216	225	0.0072	0.0005	true	true	0.0027	0.0012	false	false	0.0045	0.0011	false	false	0.0054	0.0008	false	false
NCSTENMPIKINL	226	238	0.0141	0.0014	true	true	0.0152	0.0036	true	true	-0.0022	0.005	false	false	0.0183	0.0049	true	true
CSTENMPIKINL	227	238	0.0095	0.0016	true	true	0.0138	0.0033	true	true	-0.0019	0.0046	false	false	0.0172	0.0045	true	true
STENMPIKINL	228	238	0.0073	0.0016	true	true	0.0107	0.0036	true	true	-0.005	0.0045	false	false	0.015	0.004	true	true
ENMPIKINL	230	238	0.0017	0.0013	false	false	-0.0012	0.0015	false	false	-0.0126	0.0026	true	true	0.0125	0.0037	true	true
IAPPRYVM	239	246	0.0122	0.0013	true	true	0.0092	0.0015	true	true	0.0045	0.0027	false	false	0.0078	0.0018	true	false
PPRYVMT	241	247	0.0064	0.0015	true	true	0.0135	0.0038	true	true	0.0028	0.0018	false	false	0.0048	0.0054	false	false
VMTTTTLERTEG	245	256	-0.0036	0.003	false	false	-0.0041	0.0015	false	false	-0.0037	0.0016	false	false	-0.0008	0.0028	false	false
MAVIKEKIEEKRGVF	264	278	-0.002	0.001	false	false	-0.028	0.0011	true	true	-0.0782	0.0019	true	true	-0.0147	0.0025	true	true
AVIKEKIEEKRGVF	265	278	-0.001	0.001	false	false	-0.0313	0.0011	true	true	-0.0906	0.0026	true	true	-0.0174	0.0027	true	true
KIEEKRGVF	270	278	-0.002	0.0011	false	false	-0.0487	0.0021	true	true	-0.1182	0.003	true	true	-0.0268	0.0035	true	true
NVQMEPKVVTDTDE	279	292	0.0145	0.0026	true	true	0.0128	0.0044	true	true	0.0103	0.006	true	true	0.0272	0.0054	true	true
ARQMERL	296	302	0.0062	0.0018	true	true	0.0045	0.002	false	false	-0.0035	0.0033	false	false	0.0022	0.0034	false	false
ERENAEVDGDD	303	313	0.0142	0.0018	true	true	0.0194	0.0034	true	true	0.0222	0.0053	true	true	0.0189	0.004	true	true
ERENAEVDGDDDAEE	303	317	0.0336	0.0049	true	true	0.0112	0.0068	true	true	0.0134	0.0055	true	true	0.0194	0.0034	true	true
ERENAEVDGDDDAEEM	303	318	0.032	0.0027	true	true	0.0177	0.0031	true	true	0.0208	0.0083	true	true	0.0193	0.0046	true	true
EVDGDDDAEE	308	317	0.0475	0.0046	true	true	0.0244	0.008	true	true	0.0221	0.0073	true	true	0.0328	0.0061	true	true
MEAKAED	318	324	0.0298	0.0027	true	true	0.0163	0.0029	true	true	0.0108	0.0042	true	true	0.0185	0.0038	true	true

## Sheet: eIF2 S2 + R15B % incorporation
			3sec	3sec	3sec	3sec	30sec	30sec	30sec	30sec	5min	5min	5min	5min	50min	50min	50min	50min
Sequence	Start	End	Theo Diff Frac Exch	Err Theo Diff Frac Exch	Valid At 0.98	Valid At 0.99	Theo Diff Frac Exch	Err Theo Diff Frac Exch	Valid At 0.98	Valid At 0.99	Theo Diff Frac Exch	Err Theo Diff Frac Exch	Valid At 0.98	Valid At 0.99	Theo Diff Frac Exch	Err Theo Diff Frac Exch	Valid At 0.98	Valid At 0.99
MIFDPTM	15	21	0.0182	0.0018	true	true	0.0096	0.0017	true	false	0.0143	0.0043	true	true	0.0181	0.0034	true	true
IFDPTMSKKKKKKKKPFM	16	33	0.0056	0.0032	false	false	0.0163	0.0009	true	true	0.0064	0.0031	false	false	0.0104	0.0026	true	false
IFDPTMSKKKKKKKKPFML	16	34	0.0122	0.0018	true	true	0.0142	0.002	true	true	0.0161	0.004	true	true	0.0191	0.0021	true	true
LDEEGDTQT	34	42	0.0169	0.005	true	true	0.0081	0.011	true	false	0.0097	0.0107	false	false	0.0127	0.0056	true	false
LDEEGDTQTEETQPSETKEVEPEPTEDKDLEA	34	65	0.0177	0.0071	true	true	0.0187	0.0066	true	true	0.0131	0.0094	true	false	0.0258	0.0064	true	true
DEEGDTQT	35	42	0.0103	0.006	true	true	0.0334	0.009	true	true	0.0174	0.0077	true	true	-0.0017	0.0042	false	false
DEEGDTQTEETQPSET	35	50	0.0203	0.0048	true	true	0.0132	0.0019	true	true	0.0057	0.0023	false	false	0.0118	0.0051	true	false
DEEGDTQTEETQPSETKE	35	52	0.0147	0.0064	true	true	0.0085	0.0056	true	false	0.0107	0.0068	true	false	0.0234	0.0089	true	true
DEEGDTQTEETQPSETKEVEPEPTEDKDLEA	35	65	0.0264	0.0019	true	true	0.0276	0.0044	true	true	0.026	0.0058	true	true	0.0353	0.0053	true	true
EETQPSETKEVEPEPTEDKDLEA	43	65	0.016	0.0021	true	true	0.0214	0.0049	true	true	0.0154	0.0059	true	true	0.0234	0.005	true	true
KEVEPEPTEDKDLEA	51	65	0.0149	0.0032	true	true	0.0056	0.0076	false	false	0.0129	0.0074	true	false	0.0239	0.0055	true	true
DEEDTRKKDASDDL	66	79	0.0146	0.0027	true	true	0.0149	0.0037	true	true	0.0159	0.0048	true	true	0.0209	0.0041	true	true
DEEDTRKKDASDDLDDLNF	66	84	0.0193	0.0032	true	true	0.0189	0.0045	true	true	0.0162	0.0058	true	true	0.0215	0.0038	true	true
FNQKKKKKKTKKIFDIDE	85	102	0.0191	0.0025	true	true	0.0184	0.0034	true	true	0.0177	0.0031	true	true	0.0218	0.0027	true	true
AEEGVKD	103	109	0.0175	0.0014	true	true	0.0169	0.0028	true	true	0.0095	0.0035	false	false	0.0087	0.0035	false	false
AEEGVKDLKIESD	103	115	0.0112	0.0018	true	true	0.0136	0.0042	true	true	0.0142	0.0054	true	true	0.0171	0.0044	true	true
AEEGVKDLKIESDVQEPTEPEDDL	103	126	0.0069	0.0064	true	false	0.0103	0.0056	true	false	0.016	0.0062	true	true	0.0269	0.008	true	true
AEEGVKDLKIESDVQEPTEPEDDLD	103	127	0.0206	0.0071	true	true	0.0216	0.0057	true	true	0.0186	0.0079	true	true	0.0255	0.0079	true	true
DVQEPTEPEDDL	115	126	0.0268	0.0049	true	true	0.0136	0.0072	true	true	0.0236	0.0077	true	true	0.0192	0.0097	true	true
DVQEPTEPEDDLD	115	127	0.0158	0.0045	true	true	0.0119	0.0057	true	true	0.0204	0.0066	true	true	0.0158	0.0094	true	true
VQEPTEPEDDLD	116	127	0.0187	0.0037	true	true	0.0195	0.0063	true	true	0.0181	0.007	true	true	0.0263	0.0043	true	true
DIMLGNKKKKKKNVKFPDE	127	145	0.0145	0.004	true	true	0.0229	0.0051	true	true	0.016	0.0038	true	true	0.0276	0.0048	true	true
DIMLGNKKKKKKNVKFPDEDEIL	127	149	0.0151	0.0033	true	true	0.0234	0.0046	true	true	0.019	0.0061	true	true	0.0295	0.0057	true	true
IMLGNKKKKKKNVKFPDED	128	146	0.0124	0.0032	true	true	0.0167	0.0039	true	true	0.0177	0.0057	true	true	0.0229	0.0043	true	true
EKDEALEDEDNKKDDGIS	150	167	0.0312	0.0063	true	true	0.0151	0.0083	true	true	0.017	0.0077	true	true	0.0282	0.0068	true	true
EDEDNKKDDGIS	156	167	0.0182	0.0051	true	true	0.0113	0.0046	true	true	0.0092	0.0059	false	false	0.0159	0.0045	true	true
EDEDNKKDDGISF	156	168	0.016	0.0045	true	true	0.0126	0.0054	true	true	0.012	0.0062	true	false	0.0183	0.0044	true	true
EDEDNKKDDGISFSNQTGPAWAGSERD	156	182	0.0305	0.0043	true	true	0.0232	0.0044	true	true	0.0201	0.0063	true	true	0.0277	0.0074	true	true
EDEDNKKDDGISFSNQTGPAWAGSERDYT	156	184	0.0212	0.0058	true	true	0.0143	0.0046	true	true	0.0149	0.0063	true	true	0.034	0.0055	true	true
FSNQTGPAWAGSERD	168	182	0.0259	0.0039	true	true	0.0132	0.0054	true	true	0.0109	0.0068	true	false	0.024	0.0065	true	true
SNQTGPAWAGSERD	169	182	0.031	0.0047	true	true	0.0171	0.0065	true	true	0.0108	0.007	true	false	0.023	0.006	true	true
SNQTGPAWAGSERDYT	169	184	0.0246	0.0038	true	true	0.0106	0.0042	true	false	0.0141	0.0067	true	true	0.0285	0.0057	true	true
LLNRVFNIM	188	196	0.0015	0.0032	false	false	0.0149	0.0016	true	true	0.0082	0.0016	false	false	0.0036	0.0047	false	false
LNRVFNIM	189	196	0.003	0.0012	false	false	0.0191	0.0016	true	true	0.0115	0.003	true	false	0.0123	0.0042	true	false
NRVFNIM	190	196	0.003	0.0006	false	false	0.0221	0.0018	true	true	0.0098	0.0031	false	false	0.0141	0.0059	true	true
REKNPDM	197	203	0.014	0.0028	true	true	0.0101	0.0034	true	false	0.0065	0.0045	false	false	0.0152	0.0045	true	true
REKNPDMVAGEKRKFVMKPPQVVRVGTKKTSF	197	228	0.0359	0.003	true	true	0.0567	0.0045	true	true	0.025	0.0065	true	true	0.0214	0.0049	true	true
VAGEKRKFVMKPPQVVRVGTKKTSF	204	228	0.0415	0.0034	true	true	0.0676	0.0041	true	true	0.0268	0.0063	true	true	0.0237	0.0051	true	true
TDICKLLHRQPKHLLA	232	247	0.0003	0.001	false	false	0.0109	0.0016	true	false	0.015	0.0035	true	true	0.0042	0.0035	false	false
TDICKLLHRQPKHLLAFL	232	249	-0.0002	0.0011	false	false	0.0061	0.0014	false	false	0.0104	0.0019	true	false	0.001	0.0029	false	false
LHRQPKHLLA	238	247	0.0005	0.0017	false	false	0.0065	0.0021	false	false	0.0004	0.0034	false	false	-0.0143	0.003	true	true
HRQPKHLLAFLL	239	250	0.001	0.0011	false	false	0.0043	0.0014	false	false	-0.0022	0.0018	false	false	-0.0134	0.0023	true	false
LLAELGTSGSIDGNNQ	249	264	0.0048	0.0007	false	false	0.0127	0.0036	true	true	0.0088	0.0036	false	false	0.0128	0.0044	true	false
LAELGTSGSIDGNNQL	250	265	0.0029	0.002	false	false	0.0134	0.0031	true	true	0.014	0.004	true	false	0.0123	0.0043	true	false
VIKGRFQQKQIE	266	277	0.0097	0.0024	true	true	0.0218	0.0032	true	true	0.0267	0.0054	true	true	0.0295	0.0053	true	true
VIKGRFQQKQIENV	266	279	0.0086	0.0013	true	false	0.0219	0.004	true	true	0.0328	0.0056	true	true	0.0337	0.005	true	true
VIKGRFQQKQIENVL	266	280	0.0093	0.002	true	true	0.0212	0.0039	true	true	0.0315	0.0063	true	true	0.0344	0.0055	true	true
LRRYIKE	280	286	0.0064	0.0006	true	false	0.0001	0.0005	false	false	-0.0029	0.0002	false	false	-0.009	0.0024	false	false
YVTCHTCRSPDTIL	287	300	-0.0027	0.0008	false	false	-0.0077	0.002	false	false	-0.0272	0.0046	true	true	0.0123	0.0048	true	false
ETCHSRC	312	318	0.0017	0.0034	false	false	0.0064	0.0039	false	false	0.0036	0.0048	false	false	0.0073	0.004	false	false
ETCHSRCSV	312	320	-0.0006	0.002	false	false	-0.0074	0.0039	false	false	0.0068	0.0053	false	false	0.0146	0.0035	true	true
ETCHSRCSVA	312	321	0	0.0032	false	false	-0.0017	0.005	false	false	0.007	0.0075	false	false	0.0168	0.0061	true	true
ASIKTGF	321	327	0.0066	0.0031	true	false	0.0066	0.0022	false	false	0.0066	0.0037	false	false	0.0175	0.0062	true	true
QAVTGKRAQL	328	337	0.0111	0.0039	true	true	0.0127	0.0049	true	true	0.0101	0.0061	false	false	0.0205	0.0064	true	true

## Sheet: eIF2 S3 + R15B % incorporation
			3sec	3sec	3sec	3sec	30sec	30sec	30sec	30sec	5min	5min	5min	5min	50min	50min	50min	50min
Sequence	Start	End	Theo Diff Frac Exch	Err Theo Diff Frac Exch	Valid At 0.98	Valid At 0.99	Theo Diff Frac Exch	Err Theo Diff Frac Exch	Valid At 0.98	Valid At 0.99	Theo Diff Frac Exch	Err Theo Diff Frac Exch	Valid At 0.98	Valid At 0.99	Theo Diff Frac Exch	Err Theo Diff Frac Exch	Valid At 0.98	Valid At 0.99
AGGEAGVTLGQPHLSRQDLTT	2	22	0.0151	0.0051	true	true	0.0153	0.006	true	true	0.012	0.0078	true	true	0.0215	0.0049	true	true
AGGEAGVTLGQPHLSRQDLTTL	2	23	0.0125	0.0041	true	true	0.0143	0.0053	true	true	0.0121	0.0064	true	true	0.0197	0.0056	true	true
SRQDLTTL	16	23	0.0239	0.005	true	true	0.0308	0.0071	true	true	0.0179	0.0074	true	true	0.0251	0.0061	true	true
LDVTKLTPLSHEVISRQAT	23	41	0.0016	0.0009	false	false	0.0031	0.0015	false	false	0.0047	0.0026	false	false	0.0096	0.0024	true	true
DVTKLTPLSHE	24	34	0.0073	0.0016	true	true	0.0043	0.0026	false	false	0.0138	0.0038	true	true	0.0232	0.0057	true	true
DVTKLTPLSHEVISRQ	24	39	0.0053	0.0007	true	true	0.0023	0.0019	false	false	0.0062	0.0023	true	false	0.0119	0.0028	true	true
DVTKLTPLSHEVISRQAT	24	41	0.0033	0.0011	false	false	0.0028	0.0015	false	false	0.0075	0.0026	true	false	0.013	0.0027	true	true
DVTKLTPLSHEVISRQATIN	24	43	-0.0038	0.0026	true	false	0.0058	0.0022	true	false	0.0037	0.0021	false	false	0.0124	0.003	true	true
VISRQAT	35	41	0.0098	0.0021	true	true	0.0033	0.0019	false	false	0.0073	0.0024	true	false	0.0071	0.0026	true	false
ATINIGTIGHVAHGKSTVVKAISGVHTVRF	40	69	0.0016	0.0004	false	false	-0.0063	0.0009	true	false	0.0082	0.0013	true	true	0.0032	0.0013	false	false
INIGTIGHVAHGKSTVVKA	42	60	0.0002	0.0013	false	false	0.0071	0.0022	true	true	0.0154	0.004	true	true	0.0007	0.0053	false	false
INIGTIGHVAHGKSTVVKAISGVHTVRF	42	69	0.0033	0.0002	false	false	0.0036	0.0013	false	false	0.0094	0.0013	true	true	0.0049	0.0013	false	false
ISGVHTV	61	67	-0.0048	0.0006	true	false	-0.0042	0.0019	false	false	-0.0071	0.0022	true	false	-0.0032	0.002	false	false
ISGVHTVRFKNEL	61	73	0.0077	0.0012	true	true	0.0038	0.0027	false	false	-0.0041	0.0085	false	false	0.0093	0.0068	true	true
SGVHTVRF	62	69	0.0022	0.0014	false	false	0.0027	0.0026	false	false	0.0029	0.0032	false	false	0.0164	0.0057	true	true
ERNITIKLGYANAKI	74	88	-0.013	0.0048	true	true	-0.0074	0.005	true	true	-0.023	0.0021	true	true	0.0076	0.0038	true	false
ITIKLGYANAKI	77	88	-0.0031	0.0013	false	false	-0.0143	0.0016	true	true	-0.0209	0.0013	true	true	-0.0195	0.0026	true	true
ITIKLGYANAKIYKLDDPSCPRPEC	77	101	-0.0016	0.0009	false	false	-0.0083	0.002	true	true	-0.0071	0.0021	true	false	0.0031	0.003	false	false
IKLGYANAKI	79	88	0.0015	0.002	false	false	0.0021	0.0008	false	false	-0.0116	0.0022	true	true	-0.019	0.0047	true	true
IKLGYANAKIYKLDDPSCPRPECY	79	102	0.0003	0.0012	false	false	0.0034	0.0015	false	false	0.0008	0.0015	false	false	0.0155	0.0048	true	true
KLGYANAKI	80	88	-0.0059	0.0042	true	true	0.0058	0.0056	true	false	-0.032	0.0054	true	true	-0.0277	0.0033	true	true
KIYKLDDPSCPRPECY	87	102	0.0021	0.0017	false	false	0.0056	0.0021	true	false	0.0071	0.002	true	false	0.0147	0.0031	true	true
YKLDDPSCPRPEC	89	101	0.0075	0.0014	true	true	0.0078	0.0024	true	true	0.0123	0.0031	true	true	0.0213	0.0037	true	true
YKLDDPSCPRPECY	89	102	0.0033	0.0012	false	false	0.0034	0.0013	false	false	0.0048	0.002	false	false	-0.0006	0.0057	false	false
YRSCGSSTPDEFPTDIPGTKGNF	102	124	0.0084	0.0017	true	true	0.0102	0.0037	true	true	0.0139	0.0057	true	true	0.0185	0.0037	true	true
RSCGSSTPDEFPTDIPGTKGNF	103	124	0.0078	0.0015	true	true	0.0078	0.0038	true	true	0.0094	0.0052	true	true	0.015	0.0041	true	true
PTDIPGTKGNF	114	124	0.0093	0.003	true	true	0.0067	0.0037	true	true	0.0094	0.0045	true	true	0.0157	0.0039	true	true
PTDIPGTKGNFKLVRHVSF	114	132	0.0049	0.0015	true	false	0.0045	0.0032	false	false	0.0031	0.0043	false	false	0.0061	0.0026	false	false
KLVRHVSF	125	132	-0.0037	0.0014	true	false	-0.002	0.0007	false	false	0.001	0.0006	false	false	0.001	0.0013	false	false
VDCPGHDILM	133	142	0.0121	0.0013	true	true	0.0175	0.0029	true	true	0.0147	0.0026	true	true	0.0085	0.0022	true	false
DCPGHDIL	134	141	0.0205	0.0017	true	true	0.0321	0.0028	true	true	0.03	0.0038	true	true	0.0198	0.0031	true	true
ATMLNGAAVM	143	152	0.0078	0.0008	true	true	0.01	0.0008	true	true	0.0056	0.001	true	false	-0.0273	0.0013	true	true
LLIAGNESCPQPQTSE	157	172	-0.0003	0.0059	false	false	-0.0236	0.0051	true	true	-0.0483	0.0015	true	true	-0.0413	0.0043	true	true
LIAGNESCPQPQTSE	158	172	0.0036	0.0008	true	false	-0.0012	0.0026	false	false	-0.0245	0.0026	true	true	-0.0321	0.0028	true	true
IAGNESCPQPQTSE	159	172	0.0015	0.0013	false	false	-0.0064	0.0018	true	true	-0.0313	0.0023	true	true	-0.0346	0.0041	true	true
IEIMKLKHILILQ	177	189	-0.007	0.0007	true	true	-0.0329	0.0009	true	true	-0.0334	0.0008	true	true	-0.0216	0.0014	true	true
IEIMKLKHILILQN	177	190	-0.0048	0.0005	true	false	-0.0278	0.001	true	true	-0.0316	0.0015	true	true	-0.0214	0.0019	true	true
IEIMKLKHILILQNKIDL	177	194	-0.0025	0.0006	false	false	-0.0153	0.0006	true	true	-0.0172	0.0012	true	true	-0.0149	0.0013	true	true
IMKLKHILIL	179	188	-0.0058	0.0011	true	true	-0.0298	0.0017	true	true	-0.0262	0.0034	true	true	-0.022	0.0026	true	true
VKESQAKEQYE	195	205	0.0022	0.0032	false	false	0.002	0.0059	false	false	-0.0178	0.0047	true	true	0.0156	0.0071	true	true
VKESQAKEQYEQILA	195	209	0.0058	0.0016	true	true	0.0048	0.0025	true	false	0.004	0.0032	false	false	0.0129	0.0034	true	true
VKESQAKEQYEQILAF	195	210	0.0061	0.0012	true	true	0.006	0.0022	true	false	0.0061	0.0029	true	false	0.0201	0.0024	true	true
AFVQGTVAEGAPIIPISAQ	209	227	-0.0193	0.0015	true	true	-0.0412	0.0023	true	true	-0.0059	0.0014	true	false	-0.0068	0.0024	true	false
FVQGTVAEGAPIIPISAQ	210	227	-0.0288	0.002	true	true	-0.0412	0.002	true	true	-0.0035	0.0024	false	false	-0.0062	0.0019	false	false
VQGTVAEGAPIIPISAQL	211	228	-0.0262	0.0013	true	true	-0.0397	0.0007	true	true	-0.0032	0.001	false	false	-0.002	0.0023	false	false
YIVKKIPVPPRD	238	249	0.0081	0.002	true	true	0.0054	0.0017	true	false	0.0045	0.0023	false	false	0.0128	0.0019	true	true
YIVKKIPVPPRDFTSE	238	253	0.0084	0.002	true	true	0.0139	0.0034	true	true	0.0116	0.0059	true	true	0.0221	0.0034	true	true
IVKKIPVPPRD	239	249	0.0115	0.0023	true	true	0.0076	0.0021	true	true	0.0052	0.0021	false	false	0.0118	0.0035	true	true
IVKKIPVPPRDFTSEPRL	239	256	0.011	0.0023	true	true	0.0115	0.0036	true	true	0.0077	0.0031	true	true	0.0118	0.0037	true	true
FTSEPRL	250	256	0.0072	0.0018	true	true	0.0113	0.0031	true	true	0.0125	0.0039	true	true	0.0135	0.0043	true	true
IVIRSFDVNKPGCE	257	270	0.0002	0.0009	false	false	-0.0006	0.0016	false	false	0.0035	0.0021	false	false	0.0019	0.0022	false	false
DVNKPGCE	263	270	-0.0014	0.0021	false	false	-0.0039	0.0024	false	false	0.0076	0.0018	true	false	0.0114	0.003	true	true
VDDLKGGVAGGSILKGVL	271	288	-0.0015	0.0011	false	false	-0.0005	0.0012	false	false	0.0015	0.002	false	false	0.0018	0.0017	false	false
KGVLKVGQE	285	293	0.0031	0.0006	false	false	-0.0013	0.0011	false	false	0.0046	0.0009	false	false	0.0032	0.0016	false	false
KVGQEIEVRPGIVSKDSEGKL	289	309	-0.0498	0.0022	true	true	-0.036	0.0038	true	true	-0.0137	0.0037	true	true	-0.0047	0.004	false	false
IEVRPGIVSKDSEGKL	294	309	-0.0687	0.0032	true	true	-0.0523	0.0037	true	true	-0.0251	0.0048	true	true	-0.0122	0.0039	true	true
VRPGIVSKDSEGKL	296	309	-0.0629	0.0032	true	true	-0.0448	0.0045	true	true	-0.0185	0.0043	true	true	-0.0138	0.0041	true	true
FAEHNDLQ	322	329	0.0027	0.0006	false	false	0.0011	0.0018	false	false	0.0054	0.0031	false	false	0.0098	0.0025	true	true
QYAAPGGL	329	336	-0.0019	0.0019	false	false	-0.0005	0.001	false	false	0.0014	0.001	false	false	0.0004	0.0039	false	false
IGVGTKIDPTLC	337	348	0.0032	0.0009	false	false	-0.0029	0.0008	false	false	-0.0077	0.001	true	true	-0.0495	0.0013	true	true
GVGTKIDPTL	338	347	0.0035	0.0021	false	false	-0.0038	0.0037	false	false	-0.0048	0.004	false	false	-0.06	0.0058	true	true
CRADRMVG	348	355	-0.003	0.0063	false	false	-0.002	0.0051	false	false	-0.0131	0.0026	true	true	-0.0385	0.0069	true	true
CRADRMVGQVL	348	358	0.0022	0.0008	false	false	-0.004	0.0011	false	false	-0.0137	0.0013	true	true	-0.0316	0.0011	true	true
CRADRMVGQVLGA	348	360	0.0016	0.0014	false	false	-0.0016	0.0021	false	false	-0.0103	0.0018	true	true	-0.0226	0.0014	true	true
CRADRMVGQVLGAVGAL	348	364	-0.0005	0.0007	false	false	-0.0087	0.0008	true	true	-0.0092	0.0007	true	true	-0.0208	0.0017	true	true
DRMVGQVLGAVGAL	351	364	-0.0003	0.001	false	false	-0.0101	0.001	true	true	-0.003	0.0004	false	false	-0.0081	0.0026	true	false
VGQVLGAVGAL	354	364	-0.0046	0.0035	true	false	-0.0113	0.0016	true	true	-0.0083	0.0034	true	true	-0.0065	0.0045	true	false
QVLGAVGAL	356	364	-0.0029	0.0011	false	false	-0.0153	0.0014	true	true	-0.0045	0.0018	false	false	-0.0063	0.0035	false	false
GAVGALPEIF	359	368	-0.0042	0.0023	true	false	-0.0211	0.0025	true	true	-0.007	0.0019	true	false	-0.0046	0.0027	false	false
VGALPEIF	361	368	-0.0015	0.0006	false	false	-0.0098	0.0012	true	true	-0.0099	0.003	true	true	0.0029	0.0032	false	false
FLLRRLLG	376	383	-0.1818	0.0037	true	true	-0.0107	0.003	true	true	-0.0012	0.0026	false	false	-0.0178	0.0046	true	true
VRTEGDKKAAKVQKLSKNEVL	384	404	-0.0141	0.0021	true	true	-0.0365	0.0024	true	true	-0.0322	0.0029	true	true	-0.0099	0.0045	true	true
MVNIGSL	405	411	0.001	0.0012	false	false	-0.0124	0.0018	true	true	-0.0024	0.0012	false	false	0.005	0.0026	false	false
MVNIGSLSTGGRVSAVKADL	405	424	-0.0552	0.0017	true	true	-0.0483	0.0019	true	true	-0.0338	0.0028	true	true	-0.012	0.0035	true	true
MVNIGSLSTGGRVSAVKADLGKIVL	405	429	-0.039	0.001	true	true	-0.0371	0.0019	true	true	-0.0324	0.0029	true	true	-0.0265	0.0027	true	true
VNIGSLSTGGRVSAVKADLGKIVLTNPVC	406	434	-0.0403	0.0011	true	true	-0.0594	0.0016	true	true	-0.0556	0.0028	true	true	-0.0305	0.0026	true	true
STGGRVSAVKADLGKIVLTNPVC	412	434	-0.0418	0.0012	true	true	-0.0712	0.0006	true	true	-0.0943	0.0042	true	true	-0.0469	0.0046	true	true
VKADLGKIVLTNPVC	420	434	-0.0133	0.0011	true	true	-0.0735	0.0026	true	true	-0.0987	0.0039	true	true	-0.0394	0.0026	true	true
VKADLGKIVLTNPVCTE	420	436	-0.0128	0.0006	true	true	-0.0693	0.0024	true	true	-0.0848	0.0037	true	true	-0.0347	0.0029	true	true
GKIVLTNPVC	425	434	-0.0574	0.0052	true	true	-0.1454	0.0016	true	true	-0.1255	0.0028	true	true	-0.0325	0.005	true	true
SRRVEKHWRL	444	453	0.0029	0.0013	false	false	-0.015	0.0021	true	true	0.0006	0.004	false	false	0.001	0.0027	false	false
GWGQIRRGVTIKPTVDDD	455	472	-0.0065	0.0024	true	true	0.007	0.0017	true	true	-0.0069	0.0021	true	false	-0.0318	0.0026	true	true

## Sheet: R15B + eIF2 % incorporation
			3sec	3sec	3sec	3sec	30sec	30sec	30sec	30sec	1min	1min	1min	1min	5min	5min	5min	5min
Sequence	Start	End	Diff Frac Exch	Err Diff Frac Exch	Valid At 0.98	Valid At 0.99	Diff Frac Exch	Err Diff Frac Exch	Valid At 0.98	Valid At 0.99	Diff Frac Exch	Err Diff Frac Exch	Valid At 0.98	Valid At 0.99	Diff Frac Exch	Err Diff Frac Exch	Valid At 0.98	Valid At 0.99
GPGPISARPACS	411	422	-0.1093	0.0143	true	true	-0.1828	0.0049	true	true	-0.1746	0.0059	true	true	-0.0498	0.0049	true	true
IDYILGGASSD	426	436	-0.1747	0.0093	true	true	-0.3286	0.0059	true	true	-0.3658	0.0072	true	true	-0.4821	0.0048	true	true
IDYILGGASSDL	426	437	-0.1805	0.007	true	true	-0.3003	0.0078	true	true	-0.3291	0.0059	true	true	-0.4295	0.0057	true	true
IDYILGGASSDLET	426	439	-0.128	0.0054	true	true	-0.2438	0.014	true	true	-0.2622	0.0069	true	true	-0.3462	0.0055	true	true
YILGGASSDL	428	437	-0.2068	0.0088	true	true	-0.2737	0.0079	true	true	-0.2787	0.0056	true	true	-0.2905	0.0078	true	true
YILGGASSDLET	428	439	-0.1575	0.0131	true	true	-0.2051	0.0122	true	true	-0.1822	0.021	true	true	-0.204	0.0064	true	true
LETSSDPEGED	437	447	-0.0999	0.0114	true	true	-0.0935	0.0168	true	true	-0.0511	0.0153	true	true	-0.0547	0.0044	true	true
WDEEAEDDGF	448	457	-0.0073	0.0084	false	false	-0.0155	0.0132	false	false	0.0548	0.0129	true	true	0.0707	0.0066	true	true
DSDSSLSDSDL	458	468	-0.1303	0.0121	true	true	-0.1165	0.0092	true	true	-0.0916	0.0055	true	true	-0.054	0.0069	true	true
DPEGLHL	471	477	-0.3431	0.0222	true	true	-0.3467	0.0175	true	true	-0.3559	0.0153	true	true
CSVDPYNPQN	482	491	-0.2129	0.0099	true	true	-0.4469	0.0124	true	true	-0.4311	0.0063	true	true	-0.3221	0.009	true	true
CSVDPYNPQNFTAT	482	495	-0.301	0.0107	true	true	-0.5571	0.0094	true	true	-0.5054	0.0069	true	true	-0.2546	0.0073	true	true
SVDPYNPQNF	483	492	-0.2376	0.0137	true	true	-0.5265	0.0119	true	true	-0.5539	0.0111	true	true	-0.2532	0.0193	true	true
ARIVPEEPSDSEKDLSGKSDL	500	520	-0.1153	0.0091	true	true	-0.1198	0.014	true	true	-0.0594	0.005	true	true	-0.0222	0.0076	true	true
ENSSQSGSLPETPEHSSGEEDD	521	542	-0.1151	0.0088	true	true	-0.0771	0.0073	true	true	-0.0411	0.0046	true	true	-0.031	0.0068	true	true
WESSADE	543	549	-0.1267	0.009	true	true	-0.142	0.0057	true	true	-0.037	0.007	true	true	-0.0992	0.0082	true	true
WESSADEAES	543	552	-0.1252	0.0166	true	true	-0.1654	0.0121	true	true	-0.1151	0.0117	true	true	0.0047	0.0109	false	false
WESSADEAESLKL	543	555	-0.0809	0.0066	true	true	-0.1671	0.0145	true	true	-0.1295	0.0089	true	true	-0.0567	0.0088	true	true
WNSFCNSDDPYNPLN	556	570	-0.2406	0.0189	true	true	-0.316	0.0078	true	true	-0.2449	0.0085	true	true	-0.1819	0.0077	true	true
CNSDDPYNPLNF	560	571	-0.1359	0.0165	true	true	-0.2487	0.0119	true	true	-0.2204	0.0036	true	true	-0.1773	0.0061	true	true
CNSDDPYNPLNFKAPFQTSGE	560	580	-0.1809	0.0084	true	true	-0.2324	0.0133	true	true	-0.1757	0.0049	true	true	-0.1319	0.0079	true	true
FKAPFQTSGENEKGCRDSKTPSES	571	594	-0.2527	0.0185	true	true	-0.1338	0.0055	true	true	-0.0897	0.0069	true	true	-0.0416	0.0062	true	true
NEKGCRDSKTPSESIVA	581	597	-0.1785	0.0132	true	true	-0.0961	0.0055	true	true	-0.0386	0.0048	true	true	-0.0249	0.0049	true	true
CHTLLSC	601	607	-0.1996	0.018	true	true	-0.0356	0.0139	true	true	0.0354	0.0104	true	true	0.0643	0.0055	true	true
CKVQLLG	607	613	-0.0593	0.0111	true	true

## Sheet: R15B standard vs IDP
Sequence	State	Start	End	Frac Exch	Err Frac Exch
GPGPISARPACS	R15B IDP	411	422
GPGPISARPACS	R15B standard	411	422	1.0208	0.0047
PGPISARPACSNKL	R15B IDP	412	425	0.5415	0.009
PGPISARPACSNKL	R15B standard	412	425	1.0193	0.0025
GPISARPACSNKL	R15B IDP	413	425	0.5808	0.0282
GPISARPACSNKL	R15B standard	413	425	1.0251	0.0035
PISARPACSNKL	R15B IDP	414	425	0.5841	0.0157
PISARPACSNKL	R15B standard	414	425	0.9739	0.0021
IDYILGGASSD	R15B IDP	426	436	0.4176	0.0106
IDYILGGASSD	R15B standard	426	436	0.9946	0.0073
IDYILGGASSDLET	R15B IDP	426	439
IDYILGGASSDLET	R15B standard	426	439	0.9609	0.0068
YILGGASSD	R15B IDP	428	436	0.4891	0.0134
YILGGASSD	R15B standard	428	436	0.9899	0.0049
YILGGASSDL	R15B IDP	428	437	0.4348	0.0136
YILGGASSDL	R15B standard	428	437	0.9807	0.0059
ILGGASSD	R15B IDP	429	436	0.5566	0.019
ILGGASSD	R15B standard	429	436	0.989	0.0047
LGGASSD	R15B IDP	430	436
LGGASSD	R15B standard	430	436	0.9443	0.0173
LETSSDPEGED	R15B IDP	437	447	0.4796	0.0237
LETSSDPEGED	R15B standard	437	447	0.993	0.0062
LETSSDPEGEDW	R15B IDP	437	448	0.3553	0.024
LETSSDPEGEDW	R15B standard	437	448	0.9135	0.0113
ETSSDPEGED	R15B IDP	438	447	0.4793	0.023
ETSSDPEGED	R15B standard	438	447	0.9006	0.0178
SSDPEGED	R15B IDP	440	447	0.3728	0.0337
SSDPEGED	R15B standard	440	447
WDEEAEDDGF	R15B IDP	448	457	0.2624	0.0252
WDEEAEDDGF	R15B standard	448	457	0.8687	0.015
DEEAEDDGF	R15B IDP	449	457	0.275	0.0241
DEEAEDDGF	R15B standard	449	457	0.9212	0.011
EAEDDGF	R15B IDP	451	457
EAEDDGF	R15B standard	451	457	0.9469	0.0138
DSDSSLSDSDL	R15B IDP	458	468	0.4138	0.0249
DSDSSLSDSDL	R15B standard	458	468	1.0194	0.0058
DPEGLHL	R15B IDP	471	477	0.4086	0.0176
DPEGLHL	R15B standard	471	477	0.914	0.0094
CSVDPYNPQN	R15B IDP	482	491	0.2695	0.0114
CSVDPYNPQN	R15B standard	482	491	0.9251	0.0096
CSVDPYNPQNFTAT	R15B IDP	482	495
CSVDPYNPQNFTAT	R15B standard	482	495	0.9969	0.0059
SVDPYNPQN	R15B IDP	483	491	0.3883	0.016
SVDPYNPQN	R15B standard	483	491	0.9743	0.0101
SVDPYNPQNF	R15B IDP	483	492	0.2841	0.0166
SVDPYNPQNF	R15B standard	483	492	0.9472	0.0112
SVDPYNPQNFTAT	R15B IDP	483	495
SVDPYNPQNFTAT	R15B standard	483	495
RIVPEEPSDSEKDLSGKSDL	R15B IDP	501	520	0.3824	0.022
RIVPEEPSDSEKDLSGKSDL	R15B standard	501	520	0.9497	0.0074
SDSEKDLSGKSDL	R15B IDP	508	520	0.3275	0.0182
SDSEKDLSGKSDL	R15B standard	508	520
ENSSQSGSLPETPEHSSGEEDD	R15B IDP	521	542	0.5613	0.019
ENSSQSGSLPETPEHSSGEEDD	R15B standard	521	542	1.004	0.0054
WESSADE	R15B IDP	543	549	0.3582	0.0254
WESSADE	R15B standard	543	549	0.9929	0.0028
WESSADEAES	R15B IDP	543	552	0.3051	0.0211
WESSADEAES	R15B standard	543	552	1.023	0.0117
WESSADEAESLKL	R15B IDP	543	555	0.2143	0.0213
WESSADEAESLKL	R15B standard	543	555	0.9522	0.0084
EAESLKL	R15B IDP	549	555	0.1227	0.009
EAESLKL	R15B standard	549	555	0.9791	0.0177
WNSFCNSDDPYNPLN	R15B IDP	556	570
WNSFCNSDDPYNPLN	R15B standard	556	570	0.9128	0.0062
CNSDDPYNPLN	R15B IDP	560	570	0.2756	0.0142
CNSDDPYNPLN	R15B standard	560	570	0.93	0.0116
CNSDDPYNPLNFKAPFQTSGE	R15B IDP	560	580	0.3593	0.0128
CNSDDPYNPLNFKAPFQTSGE	R15B standard	560	580	0.955	0.0057
FKAPFQTSGENEKGCRD	R15B IDP	571	587	0.5489	0.0227
FKAPFQTSGENEKGCRD	R15B standard	571	587	1.0153	0.0049
FKAPFQTSGENEKGCRDSKTPSES	R15B IDP	571	594	0.5332	0.0154
FKAPFQTSGENEKGCRDSKTPSES	R15B standard	571	594	1.0221	0.0043
KAPFQTSGENEKGCRDSKTPSE	R15B IDP	572	593	0.5613	0.0166
KAPFQTSGENEKGCRDSKTPSE	R15B standard	572	593	1.0249	0.0043
NEKGCRDSKTPSESIVA	R15B IDP	581	597	0.4622	0.0159
NEKGCRDSKTPSESIVA	R15B standard	581	597	0.9839	0.0024
SECHTLL	R15B IDP	599	605	0.5498	0.012
SECHTLL	R15B standard	599	605	1.0287	0.0105
CHTLLSC	R15B IDP	601	607	0.6048	0.0092
CHTLLSC	R15B standard	601	607	1.001	0.0051
